# Supplementary material for: Dormancy of Cancer Cells with Suppression of AKT Activity Contributes to Survival in Chronic Hypoxia
Source: PLoS One. 2014 Jun 6;9(6):e98858. doi: 10.1371/journal.pone.0098858 (PMC4048292; doi:10.1371/journal.pone.0098858)
Supplement: Table S1 — Primer sequence for real time PCR. (XLS) [file pone.0098858.s009.xls]

## Sheet: Sheet1
	Forward	Reverse
human GLUT1	cttcactgtcgtgtcgctgt	tgaagagttcagccacgatg
human HK2	ccacctttgtgaggtccact	gtcctcagggatggcataga
human PDK1	gaagcagttcctggacttcg	accaattgaacggatggtgt
human β-actin	cctggcacccagcacaat	gccgatccacacggagtact
